# Supplementary material for: A redescription of the leggiest animal, the millipede Illacme plenipes, with notes on its natural history and biogeography (Diplopoda, Siphonophorida, Siphonorhinidae)
Source: Zookeys. 2012 Nov 14;(241):77–112. doi: 10.3897/zookeys.241.3831 (PMC3559107; doi:10.3897/zookeys.241.3831)
Supplement: XML Treatment for Illacme [file zookeys.241.3831-treatment1.xml]

<!DOCTYPE tp:taxon-treatment
  PUBLIC "-//TaxonX//DTD Taxonomic Treatment Publishing DTD v0 20100105//EN" "tax-treatment-NSO.dtd">
<tp:taxon-treatment xmlns:tp="http://www.plazi.org/taxpub"><tp:treatment-meta><mixed-citation publication-type="journal"><person-group><name><surname>Marek</surname><given-names>Paul E.</given-names></name><name><surname>Shear</surname><given-names>William A.</given-names></name><name><surname>Bond</surname><given-names>Jason E.</given-names></name></person-group><article-title>A redescription of the leggiest animal, the millipede 
                    <italic>Illacme plenipes</italic>, with notes on its natural history and biogeography (Diplopoda, Siphonophorida, Siphonorhinidae)
                </article-title><source>Zookeys</source><day>14</day><month>11</month><year>2012</year><volume>2012</volume><issue>241</issue><fpage>77</fpage><lpage>112</lpage><pub-id pub-id-type="doi">10.3897/zookeys.241.3831</pub-id></mixed-citation></tp:treatment-meta><tp:nomenclature><label>Genus</label><tp:taxon-name>
                            <tp:taxon-name-part taxon-name-part-type="genus">Illacme</tp:taxon-name-part>
                        <object-id xmlns:xlink="http://www.w3.org/1999/xlink" xlink:type="simple">http://species-id.net/wiki/Illacme</object-id>
								</tp:taxon-name><tp:taxon-authority>Cook &amp; Loomis, 1928</tp:taxon-authority><tp:nomenclature-citation-list><tp:nomenclature-citation><tp:taxon-name>Illacme</tp:taxon-name><comment><xref ref-type="bibr" rid="B12">Cook and Loomis 1928</xref>: 12; <xref ref-type="bibr" rid="B10">Chamberlin and Hoffman 1958</xref>: 189; <xref ref-type="bibr" rid="B9">Buckett 1964</xref>: 29; <xref ref-type="bibr" rid="B27">Jeekel 1971</xref>: 39; <xref ref-type="bibr" rid="B24">Hoffman 1980</xref>: 116; <xref ref-type="bibr" rid="B47">Shelley 1996b</xref>: 23; <xref ref-type="bibr" rid="B46">Shelley 1996a</xref>: 1808; <xref ref-type="bibr" rid="B25">Hoffman 1999</xref>: 195; <xref ref-type="bibr" rid="B28">Jeekel 2001</xref>: 46; <xref ref-type="bibr" rid="B35">Marek and Bond 2006</xref>: 707; <xref ref-type="bibr" rid="B48">Shelley 2010</xref>: 45.</comment></tp:nomenclature-citation></tp:nomenclature-citation-list></tp:nomenclature><tp:treatment-sec sec-type="Type species"><title>Type species.</title><p><italic><tp:taxon-name>Illacme plenipes</tp:taxon-name></italic> <xref ref-type="bibr" rid="B12">Cook and Loomis 1928</xref>: 12; by original designation.</p></tp:treatment-sec><tp:treatment-sec sec-type="Family placement"><title>Family placement.</title><p><italic><tp:taxon-name>Illacme</tp:taxon-name></italic> is placed with other taxa in the family Siphonorhinidae based on the following characters: Head pear-shaped (♂) or triangular (♀), not elongate or bird beak-shaped, as in the Siphonophoridae (<xref ref-type="fig" rid="F2">Fig. 2</xref>, Morphbank 805574, Appendix I). Antennae elbowed between antennomeres 3, 4 (<xref ref-type="fig" rid="F2">Fig. 3</xref>, <ext-link xmlns:xlink="http://www.w3.org/1999/xlink" ext-link-type="uri" xlink:href="http://www.morphbank.net/?id=805578" xlink:type="simple">Mb-805578</ext-link>). Antennomeres 5, 6 with apical dorsal cluster of 7 or 8 basiconic sensilla (Bs<sub>2</sub>) in slight depression, not deep-set into circular pits, as in the Siphonophoridae (<xref ref-type="fig" rid="F2">Fig. 4</xref>, <ext-link xmlns:xlink="http://www.w3.org/1999/xlink" ext-link-type="uri" xlink:href="http://www.morphbank.net/?id=805575" xlink:type="simple">Mb-805575</ext-link>). Posterior gonopods with distal podomere divided into 2 or 3 branches (<xref ref-type="fig" rid="F2">Fig. 5</xref>, <ext-link xmlns:xlink="http://www.w3.org/1999/xlink" ext-link-type="uri" xlink:href="http://www.morphbank.net/?id=805576" xlink:type="simple">Mb-805576</ext-link>, <xref ref-type="fig" rid="F3">Fig. 6c</xref>). See also diagnoses of <italic><tp:taxon-name>Illacme</tp:taxon-name></italic> in Shelley (1996b, p. 23) and of Siphonorhinidae in Shelley and Hoffman (2004, p. 218).</p><fig id="F2" position="float" orientation="portrait"><label>Figure 2–5.</label><caption><p><bold>2</bold> Lateral (right) view of head and segments 1–5 (♂). <bold>a</bold> Lateral opening apparent between gnathochilarium and head capsule; gnathochilarium, mandible and head capsule noticeably separate at base, 1/3 head length distally from mandibular joint <bold>b</bold> Collum not covering head, with straight cephalic edge, gradually tapering laterally. Scale bar 0.5 mm. <bold>3</bold> Ventral view of head, antennae and segments 1 – 5 (♂).Scale bar 0.3 mm. <bold>4</bold> Lateral (right) view of antennomeres 5, 6 (♂).Arrow, small basiconic sensilla (Bs<sub>2</sub>) in cluster of 7 or 8 oriented apical dorsally (retrolaterally) in slight depression on antennomeres 5, 6. Scale bar 0.05 mm. <bold>5</bold> Oblique (right) view of right posterior gonopod (♂).Posterior gonopodal podomere 6 divided, comprising a bundle of 3 stylus-shaped articles. Scale bar 0.05 mm.</p></caption><graphic xmlns:xlink="http://www.w3.org/1999/xlink" xlink:href="ZooKeys-241-077-g002.jpg" position="float" orientation="portrait" xlink:type="simple"/></fig></tp:treatment-sec><tp:treatment-sec sec-type="Diagnosis"><title>Diagnosis.</title><p>Adults of <italic><tp:taxon-name>Illacme</tp:taxon-name></italic> are distinct from other siphonorhinid genera (and commonly-encountered millipedes co-occurring with <italic><tp:taxon-name>Illacme plenipes</tp:taxon-name></italic>) based on the combination of – <italic>Exoskeleton</italic>: Body light cream-colored, thread-like, extremely narrow and long (max. width: ♂ 0.55, ♀ 0.64; max. length: ♂ 28.16, ♀ 40.40). Adult individuals with 84 – 192 segments, and with 318 – 750 legs (VMNH paratype ♀ with 192 segments and 750 legs, more than any other organism known on Earth). Body with hirsute vestiture, appearing velvety (<xref ref-type="fig" rid="F2">Fig. 2</xref>, <ext-link xmlns:xlink="http://www.w3.org/1999/xlink" ext-link-type="uri" xlink:href="http://www.morphbank.net/?id=805577" xlink:type="simple">Mb-805577</ext-link>). Antennae elbowed between antennomeres 3, 4 (<xref ref-type="fig" rid="F2">Figs 2, 3</xref>, <ext-link xmlns:xlink="http://www.w3.org/1999/xlink" ext-link-type="uri" xlink:href="http://www.morphbank.net/?id=805578" xlink:type="simple">Mb-805578</ext-link>). Antennomeres 5, 6 enlarged, appearing oversized relative to other millipedes (<xref ref-type="fig" rid="F2">Figs 2, 3</xref>, <ext-link xmlns:xlink="http://www.w3.org/1999/xlink" ext-link-type="uri" xlink:href="http://www.morphbank.net/?id=805579" xlink:type="simple">Mb-805579</ext-link>). Head pear-shaped (♂) or triangular/chevron-shaped (♀), eyeless (<xref ref-type="fig" rid="F2">Figs 2, 3</xref>, <ext-link xmlns:xlink="http://www.w3.org/1999/xlink" ext-link-type="uri" xlink:href="http://www.morphbank.net/?id=805574" xlink:type="simple">Mb-805574</ext-link>, Appendix I). Mouthparts (gnathochilarium, mandibles) and labrum tightly appressed, tapered anteriorly to rounded apex, not bird beak-shaped, as in the Siphonophoridae (<xref ref-type="fig" rid="F2">Fig. 3</xref>, <ext-link xmlns:xlink="http://www.w3.org/1999/xlink" ext-link-type="uri" xlink:href="http://www.morphbank.net/?id=805586" xlink:type="simple">Mb-805586</ext-link>). Labrum with triangular tooth-lined orifice (<xref ref-type="fig" rid="F4">Fig. 7a, b</xref>; <ext-link xmlns:xlink="http://www.w3.org/1999/xlink" ext-link-type="uri" xlink:href="http://www.morphbank.net/?id=805580" xlink:type="simple">Mb-805580</ext-link>). Denticulate shelf-like carina, projecting dorsally from labrum-epistome margin (<xref ref-type="fig" rid="F5">Fig. 8a, b</xref>; <ext-link xmlns:xlink="http://www.w3.org/1999/xlink" ext-link-type="uri" xlink:href="http://www.morphbank.net/?id=805588" xlink:type="simple">Mb-805588</ext-link>). <italic>Internal anatomy</italic>. Posterior one-quarter length of enteron loosely spiraled; when alive, visible through translucent cuticle (<xref ref-type="fig" rid="F6">Fig. 9</xref>, <ext-link xmlns:xlink="http://www.w3.org/1999/xlink" ext-link-type="uri" xlink:href="http://www.morphbank.net/?id=805582" xlink:type="simple">Mb-805582</ext-link>). <italic>Male gonopods</italic>. 9<sup>th</sup> and 10<sup>th</sup> leg pairs modified into gonopods, each comprising 6 podomeres <!--PageBreak-->(<xref ref-type="fig" rid="F3">Fig. 6a, b</xref>). Anterior gonopod thick, more robust than posterior gonopod (<xref ref-type="fig" rid="F7">Fig. 10</xref>, <ext-link xmlns:xlink="http://www.w3.org/1999/xlink" ext-link-type="uri" xlink:href="http://www.morphbank.net/?id=805583" xlink:type="simple">Mb-805583</ext-link>, <xref ref-type="fig" rid="F3">Fig. 6b</xref>). Anterior gonopodal apex (podomere 6, <xref ref-type="fig" rid="F3">Fig. 6a</xref>, <italic>A6</italic>) shovel-shaped; in repose, cupped sheath-like around flagelliform posterior gonopodal apex (podomere 6, <xref ref-type="fig" rid="F7">Fig. 11</xref>, <ext-link xmlns:xlink="http://www.w3.org/1999/xlink" ext-link-type="uri" xlink:href="http://www.morphbank.net/?id=805584" xlink:type="simple">Mb-805584</ext-link>, <xref ref-type="fig" rid="F3">Fig. 6b</xref>, <italic>P6</italic>). Posterior gonopodal podomere 6 divided, comprising a bundle of 3 stylus-shaped articles (<xref ref-type="fig" rid="F2">Fig. 5</xref>, <ext-link xmlns:xlink="http://www.w3.org/1999/xlink" ext-link-type="uri" xlink:href="http://www.morphbank.net/?id=805627" xlink:type="simple">Mb-805627</ext-link>, <xref ref-type="fig" rid="F3">Fig. 6a</xref>, <italic>P6</italic>); remaining siphonorhinid taxa have 2 stylus-shaped articles with a small spine (<italic><tp:taxon-name>Nematozonium filum</tp:taxon-name></italic>) or 2 articles without a spine (<italic><tp:taxon-name>Siphonorhinus</tp:taxon-name></italic> Pocock, 1894 species and <italic><tp:taxon-name>Kleruchus olivaceus</tp:taxon-name></italic> Attems, 1938). 2 dorsal-most, longest articles of P6 laminate distally and recurved laterally, with denticulate posterior margins appearing claw-like (<xref ref-type="fig" rid="F7">Fig. 12</xref>, <ext-link xmlns:xlink="http://www.w3.org/1999/xlink" ext-link-type="uri" xlink:href="http://www.morphbank.net/?id=805585" xlink:type="simple">Mb-805585</ext-link>, <xref ref-type="fig" rid="F3">Fig. 6a</xref>, <italic>P6</italic>). Ventral-most, shortest article of P6<!--PageBreak--> acuminate distally, spike-like. <italic>Habit in life</italic>. Movement very slow, nearly imperceptible (Appendix II, III). Antennae movement rapid, independent. Terminal antennomeres held flat and rapidly tap substrate and surroundings (Appendix IV).</p><fig id="F3" position="float" orientation="portrait"><label>Figure 6.</label><caption><p>Illustration of anterior and posterior gonopods (♂). <bold>a</bold> Posterior gonopod with podomeres labeled P1-6 <bold>b</bold> Anterior gonopod with podomeres labeled A1-6 <bold>c</bold> 3 stylus-shaped articles. Scale bar 0.05 mm.</p></caption><graphic xmlns:xlink="http://www.w3.org/1999/xlink" xlink:href="ZooKeys-241-077-g003.jpg" position="float" orientation="portrait" xlink:type="simple"/></fig><fig id="F4" position="float" orientation="portrait"><label>Figure 7.</label><caption><p>Dorsal view of anterior region of head and labrum (♂). <bold>a</bold> Scanning electron micrograph: arrow, labrum with triangular tooth-lined orifice <bold>b</bold> Line drawing: shaded area, triangular tooth-line orifice; arrow, gnathochilarium. Scale bar 0.02 mm.</p></caption><graphic xmlns:xlink="http://www.w3.org/1999/xlink" xlink:href="ZooKeys-241-077-g004.jpg" position="float" orientation="portrait" xlink:type="simple"/></fig></tp:treatment-sec><tp:treatment-sec><!--Section generated to contain objects referenced in tp:taxon-treatment.--><fig id="F5" position="float" orientation="portrait"><label>Figure 8.</label><caption><p>Lateral (right) view of antennal and cephalic apices (♂). <bold>a</bold> Scanning electron micrograph: arrow, denticulate shelf-like carina, projecting dorsally from labrum-epistome margin. Scale bar 0.1 mm <bold>b</bold> Line drawing: top arrow, shelf-like carina; middle arrow, triangular tooth-lined orifice; bottom arrow, gnathochilarium. Scale bar 0.01 mm.</p></caption><graphic xmlns:xlink="http://www.w3.org/1999/xlink" xlink:href="ZooKeys-241-077-g005.jpg" position="float" orientation="portrait" xlink:type="simple"/></fig><fig id="F6" position="float" orientation="portrait"><label>Figure 9.</label><caption><p><italic><tp:taxon-name>Illacme plenipes</tp:taxon-name></italic> ♀ with 170 segments and 662 legs (specimen # SPC000931). Top inset, 2× magnified view of posterior segments with corkscrew-shaped metenteron visible through cuticle; bottom inset, 3× magnified illustration of corkscrew-shaped metenteron. Scale bar 1 mm.</p></caption><graphic xmlns:xlink="http://www.w3.org/1999/xlink" xlink:href="ZooKeys-241-077-g006.jpg" position="float" orientation="portrait" xlink:type="simple"/></fig><fig id="F7" position="float" orientation="portrait"><label>Figures 10–15.</label><caption><p><bold>10</bold> Ventral <italic>in situ</italic> view of gonopods <bold>(</bold>♂<bold>).</bold> Arrow, anterior gonopod thick, more robust than posterior gonopod. Scale bar 0.1 mm <bold>11</bold> Medial view of right gonopods <bold>(</bold>♂<bold>).</bold> Arrow, Anterior gonopodal apex (podomere 6) shovel-shaped; in repose cupped sheath-like around flagelliform posterior gonopodal apex (podomere 6). Scale bar 0.05 mm. <bold>12</bold> Oblique (right) view of right posterior gonopodal apex <bold>(</bold>♂<bold>).</bold> 2 dorsal-most, longest articles laminate distally and recurved laterally, with denticulate posterior margins appearing claw-like. Scale bar 0.02 mm. <bold>13</bold> Antennomere 7 apex <bold>(</bold>♂<bold>)</bold>. <bold>a</bold> Four apical cones (AS) oriented in a trapezoidal cluster on 7th antennomere, with longitudinally grooved outer surface and apical circular invagination <bold>b</bold> Spiniform basiconic sensilla (Bs<sub>3</sub>) in cluster of 5, oriented apical dorsally on 7th antennomere; tips facing apical cones (on longitudinal axis with Bs<sub>2</sub> on antennomeres 5, 6); each sensillum with 2 barbules. Scale bar 0.02 mm.<bold>14</bold> Lateral (right) view of right antenna <bold>(</bold>♂<bold>)</bold>. <bold>a</bold> Chaetiform sensilla (CS) widely spaced on antennomeres 1-7, each sensillum with 2 or 3 barbules <bold>b</bold> Trichoid sensilla (TS) oriented apically encircling antennomeres 1–7, lacking barbules. Scale bar 0.1 mm. <bold>15</bold> Lateral (right) view of head, collum and segments 2, 3 <bold>(</bold>♂<bold>)</bold>.Arrow, collum with carina present on anterolateral margin, appearing scaly. Carina repeated serially on lateral tergal and pleural margins (absent from telson). Scale bar 0.1 mm.</p></caption><graphic xmlns:xlink="http://www.w3.org/1999/xlink" xlink:href="ZooKeys-241-077-g007.jpg" position="float" orientation="portrait" xlink:type="simple"/></fig></tp:treatment-sec><ref-list><ref id="B12"><mixed-citation xmlns:xlink="http://www.w3.org/1999/xlink" xlink:type="simple"><person-group><name name-style="western"><surname>Cook</surname><given-names>OF</given-names></name><name name-style="western"><surname>Loomis</surname><given-names>HF</given-names></name></person-group> (<year>1928</year>)<article-title> Millipeds of the order Colobognatha, with descriptions of six new genera and type species, from Arizona and California.</article-title><source>Proceedings of the United States National Museum </source><volume>72</volume>: <fpage>1</fpage>-<lpage>26</lpage>.</mixed-citation></ref><ref id="B10"><mixed-citation xmlns:xlink="http://www.w3.org/1999/xlink" xlink:type="simple"><person-group><name name-style="western"><surname>Chamberlin</surname><given-names>RV</given-names></name><name name-style="western"><surname>Hoffman</surname><given-names>RL</given-names></name></person-group> (<year>1958</year>)<article-title> Checklist of the millipeds of North America.</article-title><source>Bulletin of the United States National Museum </source><volume>212</volume>: <fpage>1</fpage>-<lpage>236</lpage>. doi: <ext-link ext-link-type="uri" xlink:href="http://dx.doi.org/10.5479/si.03629236.212" xlink:type="simple">10.5479/si.03629236.212</ext-link></mixed-citation></ref><ref id="B9"><mixed-citation xmlns:xlink="http://www.w3.org/1999/xlink" xlink:type="simple"><person-group><name name-style="western"><surname>Buckett</surname><given-names>JS</given-names></name></person-group> (<year>1964</year>)<source> Annotated list of Diplopoda of California.</source><publisher-name>Simmons Publishing Co., Davis</publisher-name>, <publisher-loc>California</publisher-loc>, <lpage>34</lpage> pp.</mixed-citation></ref><ref id="B27"><mixed-citation xmlns:xlink="http://www.w3.org/1999/xlink" xlink:type="simple"><person-group><name name-style="western"><surname>Jeekel</surname><given-names>C</given-names></name></person-group> (<year>1971</year>)<article-title> Nomeclator generum et familiarum Diplopodorum: A list of the genus and family-group names in the class Diplopoda from the 10<sup>th</sup> edition of Linneaus, 1758, to the end of 1957.</article-title><source>Monografieën van de Nederlandse Entomologische Vereniging </source><volume>5</volume>: <fpage>1</fpage>-<lpage>412</lpage>.</mixed-citation></ref><ref id="B24"><mixed-citation xmlns:xlink="http://www.w3.org/1999/xlink" xlink:type="simple"><person-group><name name-style="western"><surname>Hoffman</surname><given-names>RL</given-names></name></person-group> (<year>1980</year>)<source> “1979” Classification of the Diplopoda.</source><publisher-name>Muséum d’histoire naturelle</publisher-name>, <publisher-loc>Genève</publisher-loc>, <lpage>237</lpage> pp.</mixed-citation></ref><ref id="B47"><mixed-citation xmlns:xlink="http://www.w3.org/1999/xlink" xlink:type="simple"><person-group><name name-style="western"><surname>Shelley</surname><given-names>RM</given-names></name></person-group> (<year>1996b</year>)<article-title> The milliped order Siphonophorida in the United States and northern Mexico.</article-title><source>Myriapodologica </source><volume>4</volume>: <fpage>21</fpage>-<lpage>33</lpage>.</mixed-citation></ref><ref id="B46"><mixed-citation xmlns:xlink="http://www.w3.org/1999/xlink" xlink:type="simple"><person-group><name name-style="western"><surname>Shelley</surname><given-names>RM</given-names></name></person-group> (<year>1996a</year>)<article-title> A description of <italic>Siphonophora portoricensis</italic> Brandt (Diplopoda: Siphonophorida: Siphonophoridae), with a catalogue of ordinal representatives in the New World.</article-title><source>Journal of Natural History </source><volume>30</volume>: <fpage>1799</fpage>-<lpage>1814</lpage>. doi: <ext-link ext-link-type="uri" xlink:href="http://dx.doi.org/10.1080/00222939600771051" xlink:type="simple">10.1080/00222939600771051</ext-link></mixed-citation></ref><ref id="B25"><mixed-citation xmlns:xlink="http://www.w3.org/1999/xlink" xlink:type="simple"><person-group><name name-style="western"><surname>Hoffman</surname><given-names>RL</given-names></name></person-group> (<year>1999</year>)<source> Checklist of millipeds of North and Middle America.</source><publisher-name>Virginia Museum of Natural History, Martinsville</publisher-name>, <publisher-loc>VA</publisher-loc>, <lpage>584</lpage> pp.</mixed-citation></ref><ref id="B28"><mixed-citation xmlns:xlink="http://www.w3.org/1999/xlink" xlink:type="simple"><person-group><name name-style="western"><surname>Jeekel</surname><given-names>C</given-names></name></person-group> (<year>2001</year>)<article-title> A bibliographic catalogue of the Siphonophorida (Diplopoda).</article-title> In: <person-group><name name-style="western"><surname>Jeekel</surname><given-names>C</given-names></name></person-group> (<role>Ed</role>). <issue-title>Myriapod Memoranda.</issue-title><source>C.A.W. Jeekel, Amsterdam, Netherlands</source>: <fpage>44</fpage>-<lpage>71</lpage>.</mixed-citation></ref><ref id="B35"><mixed-citation xmlns:xlink="http://www.w3.org/1999/xlink" xlink:type="simple"><person-group><name name-style="western"><surname>Marek</surname><given-names>PE</given-names></name><name name-style="western"><surname>Bond</surname><given-names>JE</given-names></name></person-group> (<year>2006</year>)<article-title> Rediscovery of the world’s leggiest animal.</article-title><source>Nature </source><volume>441</volume>: <fpage>707</fpage>-<lpage>707</lpage>. doi: <ext-link ext-link-type="uri" xlink:href="http://dx.doi.org/10.1038/441707a" xlink:type="simple">10.1038/441707a</ext-link></mixed-citation></ref><ref id="B48"><mixed-citation xmlns:xlink="http://www.w3.org/1999/xlink" xlink:type="simple"><person-group><name name-style="western"><surname>Shelley</surname><given-names>RM</given-names></name></person-group> (<year>2010</year>)<article-title> Rediscovery, redescription, and illustrations of the milliped, <italic>Mitocybe auriportae</italic> Cook and Loomis, 1928 (Colobognatha: Platydesmida: Andrognathidae).</article-title><source>Zootaxa </source><volume>2475</volume>: <fpage>39</fpage>-<lpage>47</lpage>.</mixed-citation></ref></ref-list></tp:taxon-treatment>
