# Supplementary material for: A redescription of the leggiest animal, the millipede Illacme plenipes, with notes on its natural history and biogeography (Diplopoda, Siphonophorida, Siphonorhinidae)
Source: Zookeys. 2012 Nov 14;(241):77–112. doi: 10.3897/zookeys.241.3831 (PMC3559107; doi:10.3897/zookeys.241.3831)
Supplement: XML Treatment for Illacme plenipes [file zookeys.241.3831-treatment2.xml]

<!DOCTYPE tp:taxon-treatment
  PUBLIC "-//TaxonX//DTD Taxonomic Treatment Publishing DTD v0 20100105//EN" "tax-treatment-NSO.dtd">
<tp:taxon-treatment xmlns:tp="http://www.plazi.org/taxpub"><tp:treatment-meta><mixed-citation publication-type="journal"><person-group><name><surname>Marek</surname><given-names>Paul E.</given-names></name><name><surname>Shear</surname><given-names>William A.</given-names></name><name><surname>Bond</surname><given-names>Jason E.</given-names></name></person-group><article-title>A redescription of the leggiest animal, the millipede 
                    <italic>Illacme plenipes</italic>, with notes on its natural history and biogeography (Diplopoda, Siphonophorida, Siphonorhinidae)
                </article-title><source>Zookeys</source><day>14</day><month>11</month><year>2012</year><volume>2012</volume><issue>241</issue><fpage>77</fpage><lpage>112</lpage><pub-id pub-id-type="doi">10.3897/zookeys.241.3831</pub-id></mixed-citation></tp:treatment-meta><tp:nomenclature><tp:taxon-name>
                            <tp:taxon-name-part taxon-name-part-type="genus">Illacme</tp:taxon-name-part>
                            <tp:taxon-name-part taxon-name-part-type="species">plenipes</tp:taxon-name-part>
                        <object-id xmlns:xlink="http://www.w3.org/1999/xlink" xlink:type="simple">http://species-id.net/wiki/Illacme_plenipes</object-id>
								</tp:taxon-name><tp:taxon-authority>Cook &amp; Loomis, 1928</tp:taxon-authority><tp:nomenclature-citation-list><tp:nomenclature-citation><tp:taxon-name>Illacme plenipes</tp:taxon-name><comment><xref ref-type="bibr" rid="B12">Cook and Loomis 1928</xref>: 12. <xref ref-type="bibr" rid="B10">Chamberlin and Hoffman 1958</xref>: 189; <xref ref-type="bibr" rid="B9">Buckett 1964</xref>: 29; <xref ref-type="bibr" rid="B47">Shelley 1996b</xref>: 23; <xref ref-type="bibr" rid="B46">Shelley 1996a</xref>: 1808; <xref ref-type="bibr" rid="B25">Hoffman 1999</xref>: 195; <xref ref-type="bibr" rid="B28">Jeekel 2001</xref>: 46; <xref ref-type="bibr" rid="B50">Shelley and Hoffman 2004</xref>: 221; <xref ref-type="bibr" rid="B35">Marek and Bond 2006</xref>: 707; <xref ref-type="bibr" rid="B43">Read and Enghoff 2009</xref>: 554; <xref ref-type="bibr" rid="B48">Shelley 2010</xref>: 45; <xref ref-type="bibr" rid="B49">Shelley and Golovatch 2011</xref>: 26.</comment></tp:nomenclature-citation></tp:nomenclature-citation-list></tp:nomenclature><tp:treatment-sec sec-type="Material examined"><title>Material examined.</title><p><italic>Type specimens</italic>: ♂ holotype (USNM), 1♂, 3♀ paratypes (FSCA) and 3♀ paratypes (VMNH)—from United States, California, San Benito County, <!--PageBreak-->from “near divide between Salinas and San Juan Bautista” [an imprecise location probably on the north side of the Gabilan Range on San Juan Grade Road or Old Stage Road in a radius of 4 km around the coordinates <named-content xmlns:xlink="http://www.w3.org/1999/xlink" content-type="dwc:verbatimCoordinates" xlink:type="simple">36.831371°N, -121.562808°W</named-content>], 27.xi.1926 (Coll. O.F. Cook). <italic>Non-type specimens</italic>: California, San Benito County: 1♂ (SPC000924), 2♀ (SPC000930, -931), Gabilan Range, San Juan Bautista, 29.xi.2005 (Colls: P. and R. Marek); 3♂ (SPC000932, -933, -934), 1 juvenile (SPC000935), <italic>loc. ibid</italic>., 8.xii.2005, (Coll: J. Bond). 2♀ (SPC001187, MIL0020), Gabilan Range, San Juan Bautista, 16.xii.2007, 13:00 (Colls: P. and R. Marek).</p></tp:treatment-sec><tp:treatment-sec sec-type="Diagnosis"><title>Diagnosis.</title><p>(See generic diagnosis.)</p></tp:treatment-sec><tp:treatment-sec sec-type="Description"><title>Description of holotype</title><p>(♂) USNM TYPE NO. 976 – <italic>Counts and measurements</italic>: <bold><italic>p</italic></bold> = 143. <bold><italic>a</italic></bold> = 2. <bold><italic>l</italic></bold> = 562. (<bold>143 + 2 + T</bold>). <bold>HW</bold> = 0.30. <bold>HL</bold> = 0.34. <bold>ISW</bold> = 0.20. <bold>AW</bold> = [antennae missing]. <bold>CW</bold> = 0.42. <bold>W1</bold> = 0.53. <bold>W2</bold> = 0.55. <bold>W3</bold> = 0.55. <bold>L1</bold> = 0.20. <bold>L2</bold> = 0.20. <bold>L3</bold> = 0.18. <bold>H1</bold> = 0.31. <bold>H2</bold> = 0.30. <bold>H3</bold> = 0.33. <bold>AS1</bold> = 0.45. <bold>A5W</bold> = 0.05. <bold>P5W</bold> =<!--PageBreak--> 0.04. <bold>BL</bold> = 28.16. <italic>Head</italic> pear-shaped, tapered anteriorly to round point at a 160° angle anterior from antennal sockets; occipital area posterior from antennal sockets gradually curved medially towards neck (<xref ref-type="fig" rid="F2">Figs 2, 3</xref>, <ext-link xmlns:xlink="http://www.w3.org/1999/xlink" ext-link-type="uri" xlink:href="http://www.morphbank.net/?id=805574" xlink:type="simple">Mb-805574</ext-link>—note: all SEMs herein are images of specimen #SPC000932, not the holotype). Head pilose, covered with long, slender setae (<xref ref-type="fig" rid="F2">Fig. 2</xref>, <ext-link xmlns:xlink="http://www.w3.org/1999/xlink" ext-link-type="uri" xlink:href="http://www.morphbank.net/?id=805577" xlink:type="simple">Mb-805577</ext-link>). <italic>Mouthparts</italic> (gnathochilarium, mandibles) and labrum tightly appressed, tapered anteriorly to round point (<xref ref-type="fig" rid="F2">Fig. 3</xref>, <ext-link xmlns:xlink="http://www.w3.org/1999/xlink" ext-link-type="uri" xlink:href="http://www.morphbank.net/?id=805586" xlink:type="simple">Mb-805586</ext-link>). Gnathochilarium elements (stipes, promentum, etc.) indistinguishably fused, tightly appressed to the ventral surface of the head, leaving a small opening anteriorly. Lateral opening apparent between gnathochilarium and head capsule (<xref ref-type="fig" rid="F2">Fig. 2a</xref>, <ext-link xmlns:xlink="http://www.w3.org/1999/xlink" ext-link-type="uri" xlink:href="http://www.morphbank.net/?id=805587" xlink:type="simple">Mb-805587</ext-link>). Mandibles thin, stylet-like, with heavily calcified apices (viewed dorsally through translucent head capsule at 400× with a compound microscope). Labrum with triangular tooth-lined orifice (<xref ref-type="fig" rid="F4">Fig. 7a, b</xref>; <ext-link xmlns:xlink="http://www.w3.org/1999/xlink" ext-link-type="uri" xlink:href="http://www.morphbank.net/?id=805580" xlink:type="simple">Mb-805580</ext-link>). Denticulate shelf-like carina, projecting dorsally from labrum-epistome margin (<xref ref-type="fig" rid="F5">Fig. 8a, b</xref>; <ext-link xmlns:xlink="http://www.w3.org/1999/xlink" ext-link-type="uri" xlink:href="http://www.morphbank.net/?id=805588" xlink:type="simple">Mb-805588</ext-link>). Gnathochilarium, mandible and head capsule noticeably separate at base, 1/3 head length distally from mandibular joint (<xref ref-type="fig" rid="F2">Fig. 2a</xref>, <ext-link xmlns:xlink="http://www.w3.org/1999/xlink" ext-link-type="uri" xlink:href="http://www.morphbank.net/?id=805589" xlink:type="simple">Mb-805589</ext-link>). <italic>Antennae</italic> sub-geniculate, elbowed between antennomeres 3, 4, comprising 7 antennomeres (<xref ref-type="fig" rid="F2">Fig. 3</xref>, <ext-link xmlns:xlink="http://www.w3.org/1999/xlink" ext-link-type="uri" xlink:href="http://www.morphbank.net/?id=805578" xlink:type="simple">Mb-805578</ext-link>). Antennae massive distally; antennomeres 5, 6 enlarged (<xref ref-type="fig" rid="F2">Fig. 3</xref>, <ext-link xmlns:xlink="http://www.w3.org/1999/xlink" ext-link-type="uri" xlink:href="http://www.morphbank.net/?id=805579" xlink:type="simple">Mb-805579</ext-link>). Five sensillum types: 4 apical cones (AS) oriented in a trapezoidal cluster on 7th antennomere, with longitudinally grooved outer surface and apical circular invagination (<xref ref-type="fig" rid="F7">Fig. 13</xref>, <ext-link xmlns:xlink="http://www.w3.org/1999/xlink" ext-link-type="uri" xlink:href="http://www.morphbank.net/?id=805590" xlink:type="simple">Mb-805590</ext-link>). Chaetiform sensilla (CS) widely spaced on antennomeres 1-7, each sensillum with 2 or 3 barbules (<xref ref-type="fig" rid="F7">Fig. 14a</xref>, <ext-link xmlns:xlink="http://www.w3.org/1999/xlink" ext-link-type="uri" xlink:href="http://www.morphbank.net/?id=805591" xlink:type="simple">Mb-805591</ext-link>). Trichoid sensilla (TS) oriented apically encircling antennomeres 1–7, lacking barbules (<xref ref-type="fig" rid="F7">Fig. 14b</xref>, <ext-link xmlns:xlink="http://www.w3.org/1999/xlink" ext-link-type="uri" xlink:href="http://www.morphbank.net/?id=805592" xlink:type="simple">Mb-805592</ext-link>). Small basiconic sensilla (Bs<sub>2</sub>) in clusters of 7 or 8; in slight depressions oriented apical dorsally (retrolaterally) on antennomeres 5 and 6; smooth, finger-shaped, 1/2 length of chaetiform sensillum (<xref ref-type="fig" rid="F2">Fig. 4</xref>, <ext-link xmlns:xlink="http://www.w3.org/1999/xlink" ext-link-type="uri" xlink:href="http://www.morphbank.net/?id=805593" xlink:type="simple">Mb-805593</ext-link>). Spiniform basiconic sensilla (Bs<sub>3</sub>) in cluster of 5, oriented apical dorsally on 7th antennomere; tips facing apical cones (on longitudinal axis with Bs<sub>2</sub> on antennomeres 5, 6); each sensillum with 2 barbules (<xref ref-type="fig" rid="F7">Fig. 13b</xref>, <ext-link xmlns:xlink="http://www.w3.org/1999/xlink" ext-link-type="uri" xlink:href="http://www.morphbank.net/?id=805594" xlink:type="simple">Mb-805594</ext-link>). Antennae extend posteriorly to middle of 3rd tergite. Relative antennomere lengths 6&gt;2&gt;5&gt;3&gt;4&gt;1&gt;7. <italic>Segments</italic>:Collum not covering head, with straight cephalic edge, gradually tapering laterally (<xref ref-type="fig" rid="F2">Fig. 2b</xref>, <ext-link xmlns:xlink="http://www.w3.org/1999/xlink" ext-link-type="uri" xlink:href="http://www.morphbank.net/?id=805595" xlink:type="simple">Mb-805595</ext-link>). Collum with carina present on anterolateral margin, appearing scaly (<xref ref-type="fig" rid="F7">Fig. 15</xref>, <ext-link xmlns:xlink="http://www.w3.org/1999/xlink" ext-link-type="uri" xlink:href="http://www.morphbank.net/?id=805596" xlink:type="simple">Mb-805596</ext-link>). Carina repeated serially on lateral tergal and pleural margins (absent from telson). Lateral tergal and pleural carinae jagged, pronounced on midbody segments (<xref ref-type="fig" rid="F8">Fig. 16a</xref>, <ext-link xmlns:xlink="http://www.w3.org/1999/xlink" ext-link-type="uri" xlink:href="http://www.morphbank.net/?id=805597" xlink:type="simple">Mb-805597</ext-link>). Lateral margin of collum round. <italic>Tergites</italic>: Metazonites rectangular, 3× wider than long, slightly convex (<xref ref-type="fig" rid="F8">Fig. 17</xref>, <ext-link xmlns:xlink="http://www.w3.org/1999/xlink" ext-link-type="uri" xlink:href="http://www.morphbank.net/?id=805598" xlink:type="simple">Mb-805598</ext-link>). Paranota absent. Metazonite dorsal surface pilose, covered with long, slender setae (<xref ref-type="fig" rid="F2">Fig. 2</xref>, <ext-link xmlns:xlink="http://www.w3.org/1999/xlink" ext-link-type="uri" xlink:href="http://www.morphbank.net/?id=805599" xlink:type="simple">Mb-805599</ext-link>). Tergal setae hollow, cavity diameter 1/8 that of setae diameter; tipped with silk-like exudate, tangled, appearing adhered to neighboring setae (<xref ref-type="fig" rid="F8">Fig. 18</xref>, <ext-link xmlns:xlink="http://www.w3.org/1999/xlink" ext-link-type="uri" xlink:href="http://www.morphbank.net/?id=805600" xlink:type="simple">Mb-805600</ext-link>). (NB: Tergal silk-like exudate observed in scanning electron micrographs, and by the observation of fine strands issuing from the metaterga of live individuals, viewed while magnified at 80× with a stereomicroscope. Silk stickiness was indicated by increased adherence of soil particles after handling and live observation of the millipede’s coiled body becoming stuck together.) Metazonite posterior margin (limbus) lined with posteriorly projecting anchor-shaped spikes and a row of conical <!--PageBreak--><!--PageBreak--><!--PageBreak-->spikes just dorsal to anchor-shaped spikes (<xref ref-type="fig" rid="F8">Fig. 17a</xref>, <ext-link xmlns:xlink="http://www.w3.org/1999/xlink" ext-link-type="uri" xlink:href="http://www.morphbank.net/?id=805601" xlink:type="simple">Mb-805601</ext-link>). Anchor-shaped spikes alternating in size (large, small) along row. Ozopores oriented dorsally, located near limbus, absent from tergites 1 – 3 and telson. Ozopores elevated slightly (porosteles absent), with 2 stout posteriorly projecting spines and encircled by 13 – 15 robust setae (<xref ref-type="fig" rid="F8">Fig. 19</xref>, <ext-link xmlns:xlink="http://www.w3.org/1999/xlink" ext-link-type="uri" xlink:href="http://www.morphbank.net/?id=805602" xlink:type="simple">Mb-805602</ext-link>). 3 or 4 stout flat tubercles opposite ozopore near anterior margin, lunate arrangement encircling ozopore (<xref ref-type="fig" rid="F8">Fig. 17b</xref>, <ext-link xmlns:xlink="http://www.w3.org/1999/xlink" ext-link-type="uri" xlink:href="http://www.morphbank.net/?id=805603" xlink:type="simple">Mb-805603</ext-link>). Posterior tergites more convex, covered with a greater density of long, slender “silk”-exuding setae (<xref ref-type="fig" rid="F8">Fig. 20</xref>, <ext-link xmlns:xlink="http://www.w3.org/1999/xlink" ext-link-type="uri" xlink:href="http://www.morphbank.net/?id=805604" xlink:type="simple">Mb-805604</ext-link>). Lunate-arranged tubercles opposite ozopores on posterior metazonites: conical and spiked, not flat. Apodous segments lacking sterna, pleurites contiguous in midline. Apodous tergites densely setose, covered with unevenly distributed spikes (<xref ref-type="fig" rid="F8">Fig. 21</xref>, <ext-link xmlns:xlink="http://www.w3.org/1999/xlink" ext-link-type="uri" xlink:href="http://www.morphbank.net/?id=805605" xlink:type="simple">Mb-805605</ext-link>). Telson densely covered with irregularly oriented and unevenly distributed stout spines; posterior margin lined with variably-shaped posterodorsally oriented anchor-shaped spikes. Tergal tubercles and spikes: consistently projecting posteriorly, occasionally posterodorsally. Prozonite highly sculptured, with 5 rows of discoidal flat tubercles; anterior 3 rows staggered and posterior 2 rows aligned (<xref ref-type="fig" rid="F9">Fig. 22</xref>, <ext-link xmlns:xlink="http://www.w3.org/1999/xlink" ext-link-type="uri" xlink:href="http://www.morphbank.net/?id=805606" xlink:type="simple">Mb-805606</ext-link>). <italic>Pleurites</italic> quadrate, flat, with jagged scaly lateral, posterior and medial margins (<xref ref-type="fig" rid="F8">Fig. 16</xref>, <ext-link xmlns:xlink="http://www.w3.org/1999/xlink" ext-link-type="uri" xlink:href="http://www.morphbank.net/?id=805609" xlink:type="simple">Mb-805609</ext-link>). Pleurite medial margin broad, with scaly carina (<xref ref-type="fig" rid="F8">Fig. 16b</xref>, <ext-link xmlns:xlink="http://www.w3.org/1999/xlink" ext-link-type="uri" xlink:href="http://www.morphbank.net/?id=805610" xlink:type="simple">Mb-805610</ext-link>). Left and right pleurites plate-like, comprising 4/5’s of ventral segment space. Left and right pleurites broadly overlapping sternite, covering spiracles (<xref ref-type="fig" rid="F9">Fig. 23</xref>, <ext-link xmlns:xlink="http://www.w3.org/1999/xlink" ext-link-type="uri" xlink:href="http://www.morphbank.net/?id=805612" xlink:type="simple">Mb-805612</ext-link>). <italic>Sternites</italic> free, separate from pleurites; heart-shaped, wider anteriorly. Sternal surface with broad, jagged scales. Medial sternal ridge projecting ventrally, with spiracles and legs oriented ventrally (<xref ref-type="fig" rid="F9">Fig. 24</xref>, <ext-link xmlns:xlink="http://www.w3.org/1999/xlink" ext-link-type="uri" xlink:href="http://www.morphbank.net/?id=805614" xlink:type="simple">Mb-805614</ext-link>). Spiracles circular, orifice open; oriented dorsally above legs (<xref ref-type="fig" rid="F9">Fig. 25</xref>, <ext-link xmlns:xlink="http://www.w3.org/1999/xlink" ext-link-type="uri" xlink:href="http://www.morphbank.net/?id=805615" xlink:type="simple">Mb-805615</ext-link>). Anterior and posterior sternites separate. Tergites, pleurites and sternites separated by arthrodial membrane (<xref ref-type="fig" rid="F8">Fig. 20</xref>, <ext-link xmlns:xlink="http://www.w3.org/1999/xlink" ext-link-type="uri" xlink:href="http://www.morphbank.net/?id=805616" xlink:type="simple">Mb-805616</ext-link>). Arthrodial membrane between tergites and pleurites wider posteriorly. <italic>Telson</italic> pilose, covered with long, slender posteriorly recurved setae (<xref ref-type="fig" rid="F8">Fig. 20</xref>, <ext-link xmlns:xlink="http://www.w3.org/1999/xlink" ext-link-type="uri" xlink:href="http://www.morphbank.net/?id=805628" xlink:type="simple">Mb-805628</ext-link>). Paraprocts semihemispherical, anterior margins slightly scaly. Epiproct absent. Hypoproct small, one-eighth area of paraproct, with row of posterior projecting setae. <italic>Legs</italic>: six subequally shaped podomeres, with coxa slightly shorter and tarsus slightly longer. Legs with sparse setae, appearing similar to trichoid sensilla, with 2 or 3 barbules. Coxae nearly contiguous medially, separated by thin sternal ridge. Large posteroventral D-shaped opening for eversible sac (<xref ref-type="fig" rid="F9">Fig. 26</xref>, <ext-link xmlns:xlink="http://www.w3.org/1999/xlink" ext-link-type="uri" xlink:href="http://www.morphbank.net/?id=805618" xlink:type="simple">Mb-805618</ext-link>). Eversible sacs membranous, bulging slightly from opening (<xref ref-type="fig" rid="F9">Fig. 24b</xref>, <ext-link xmlns:xlink="http://www.w3.org/1999/xlink" ext-link-type="uri" xlink:href="http://www.morphbank.net/?id=805620" xlink:type="simple">Mb-805620</ext-link>). Pregonopodal tarsus with stout bifurcate claw; dorsal subdivision thicker, more arcuate (<xref ref-type="fig" rid="F9">Fig. 27</xref>, <ext-link xmlns:xlink="http://www.w3.org/1999/xlink" ext-link-type="uri" xlink:href="http://www.morphbank.net/?id=805621" xlink:type="simple">Mb-805621</ext-link>). Postgonopodal tarsus with two separate claws, co-terminal on tarsal apex; dorsal claw thick and arcuate, ventral claw thin and setiform (<xref ref-type="fig" rid="F8">Fig. 16c</xref>, <ext-link xmlns:xlink="http://www.w3.org/1999/xlink" ext-link-type="uri" xlink:href="http://www.morphbank.net/?id=805623" xlink:type="simple">Mb-805623</ext-link>). 2nd leg pair with posteriorly oriented coxal gonapophyses; rounded, protuberant, one-third length of prefemur. <italic>Gonopods</italic>: 9<sup>th</sup>, 10<sup>th</sup> leg pairs modified into gonopods, each comprising 6 podomeres (<xref ref-type="fig" rid="F3">Fig 6a, b</xref>). Anterior gonopod thick, more robust than posterior gonopod (<xref ref-type="fig" rid="F7">Fig. 10</xref>, <ext-link xmlns:xlink="http://www.w3.org/1999/xlink" ext-link-type="uri" xlink:href="http://www.morphbank.net/?id=805583" xlink:type="simple">Mb-805583</ext-link>, <xref ref-type="fig" rid="F3">Fig. 6b</xref>). Anterior gonopodal apex (podomere 6) shovel-shaped; in repose cupped sheath-like around flagelliform posterior gonopodal apex (podomere 6, <xref ref-type="fig" rid="F7">Fig. 11</xref>, <ext-link xmlns:xlink="http://www.w3.org/1999/xlink" ext-link-type="uri" xlink:href="http://www.morphbank.net/?id=805584" xlink:type="simple">Mb-805584</ext-link>). Posterior gonopodal podomere 6 divided, comprising a bundle of 3 stylus-shaped articles (<xref ref-type="fig" rid="F2">Fig. 5</xref>, <ext-link xmlns:xlink="http://www.w3.org/1999/xlink" ext-link-type="uri" xlink:href="http://www.morphbank.net/?id=805627" xlink:type="simple">Mb-805627</ext-link>, <xref ref-type="fig" rid="F3">Fig 6a</xref>). 2 dors<!--PageBreak--><!--PageBreak--><!--PageBreak-->al-most, longest articles of P6 laminate distally, recurved laterally, denticulate posterior margins, appearance similar to a chicken foot in <italic>rigor mortis</italic> (<xref ref-type="fig" rid="F7">Fig. 12</xref>, <ext-link xmlns:xlink="http://www.w3.org/1999/xlink" ext-link-type="uri" xlink:href="http://www.morphbank.net/?id=805585" xlink:type="simple">Mb-805585</ext-link>, <xref ref-type="fig" rid="F3">Fig 6a</xref>). Ventral-most, shortest article of P6 acuminate distally, spike-like. Thin ridge-shaped sterna present between left and right gonopods, thicker between anterior gonopods.</p><fig id="F5" position="float" orientation="portrait"><label>Figure 8.</label><caption><p>Lateral (right) view of antennal and cephalic apices (♂). <bold>a</bold> Scanning electron micrograph: arrow, denticulate shelf-like carina, projecting dorsally from labrum-epistome margin. Scale bar 0.1 mm <bold>b</bold> Line drawing: top arrow, shelf-like carina; middle arrow, triangular tooth-lined orifice; bottom arrow, gnathochilarium. Scale bar 0.01 mm.</p></caption><graphic xmlns:xlink="http://www.w3.org/1999/xlink" xlink:href="ZooKeys-241-077-g005.jpg" position="float" orientation="portrait" xlink:type="simple"/></fig><fig id="F6" position="float" orientation="portrait"><label>Figure 9.</label><caption><p><italic><tp:taxon-name>Illacme plenipes</tp:taxon-name></italic> ♀ with 170 segments and 662 legs (specimen # SPC000931). Top inset, 2× magnified view of posterior segments with corkscrew-shaped metenteron visible through cuticle; bottom inset, 3× magnified illustration of corkscrew-shaped metenteron. Scale bar 1 mm.</p></caption><graphic xmlns:xlink="http://www.w3.org/1999/xlink" xlink:href="ZooKeys-241-077-g006.jpg" position="float" orientation="portrait" xlink:type="simple"/></fig><fig id="F7" position="float" orientation="portrait"><label>Figures 10–15.</label><caption><p><bold>10</bold> Ventral <italic>in situ</italic> view of gonopods <bold>(</bold>♂<bold>).</bold> Arrow, anterior gonopod thick, more robust than posterior gonopod. Scale bar 0.1 mm <bold>11</bold> Medial view of right gonopods <bold>(</bold>♂<bold>).</bold> Arrow, Anterior gonopodal apex (podomere 6) shovel-shaped; in repose cupped sheath-like around flagelliform posterior gonopodal apex (podomere 6). Scale bar 0.05 mm. <bold>12</bold> Oblique (right) view of right posterior gonopodal apex <bold>(</bold>♂<bold>).</bold> 2 dorsal-most, longest articles laminate distally and recurved laterally, with denticulate posterior margins appearing claw-like. Scale bar 0.02 mm. <bold>13</bold> Antennomere 7 apex <bold>(</bold>♂<bold>)</bold>. <bold>a</bold> Four apical cones (AS) oriented in a trapezoidal cluster on 7th antennomere, with longitudinally grooved outer surface and apical circular invagination <bold>b</bold> Spiniform basiconic sensilla (Bs<sub>3</sub>) in cluster of 5, oriented apical dorsally on 7th antennomere; tips facing apical cones (on longitudinal axis with Bs<sub>2</sub> on antennomeres 5, 6); each sensillum with 2 barbules. Scale bar 0.02 mm.<bold>14</bold> Lateral (right) view of right antenna <bold>(</bold>♂<bold>)</bold>. <bold>a</bold> Chaetiform sensilla (CS) widely spaced on antennomeres 1-7, each sensillum with 2 or 3 barbules <bold>b</bold> Trichoid sensilla (TS) oriented apically encircling antennomeres 1–7, lacking barbules. Scale bar 0.1 mm. <bold>15</bold> Lateral (right) view of head, collum and segments 2, 3 <bold>(</bold>♂<bold>)</bold>.Arrow, collum with carina present on anterolateral margin, appearing scaly. Carina repeated serially on lateral tergal and pleural margins (absent from telson). Scale bar 0.1 mm.</p></caption><graphic xmlns:xlink="http://www.w3.org/1999/xlink" xlink:href="ZooKeys-241-077-g007.jpg" position="float" orientation="portrait" xlink:type="simple"/></fig><fig id="F8" position="float" orientation="portrait"><label>Figure 16–21.</label><caption><p><bold>16</bold> Ventral view of segments (♂). <bold>a</bold> Lateral tergal and pleural carinae jagged, pronounced on midbody segments <bold>b</bold> Pleurite medial margin broad, with scaly carina <bold>c</bold> Postgonopodal tarsus with thinner claw and without bifurcation, but with stout seta. Scale bar 0.4 mm. <bold>17</bold> Dorsal view of segments (♂). <bold>a</bold> Metazonite posterior margin (limbus) lined with posteriorly projecting anchor-shaped spikes and a row of conical spikes just dorsal to anchor-shaped spikes <bold>b</bold> 3 or 4 stout flat tubercles opposite ozopore near anterior margin, lunate arrangement encircling ozopore. Scale bar 0.4 mm. <bold>18</bold> Dorsal view of tergites (♂). Square, tergal setae tipped with silk-like exudate, tangled, appearing adhered to neighboring setae. Scale bar 0.05 mm. <bold>19</bold> Dorsal view of left ozopore (♂).Square, ozopores elevated slightly, with 2 stout posteriorly projecting spines and encircled by 13 – 15 robust setae. Scale bar 0.05 mm. <bold>20</bold> Right lateral view of posterior segments and telson (♂). Arrow, tergites, pleurites and sternites separated by arthrodial membrane. Scale bar 0.4 mm. <bold>21</bold> Oblique (right) ventrolateral view of 2 apodous segments, telson, hypoproct and paraprocts (♂).Apodous segments lacking sterna, pleurites contiguous in midline. Apodous tergites densely setose, covered with unevenly distributed spikes. Scale bar 0.2 mm.</p></caption><graphic xmlns:xlink="http://www.w3.org/1999/xlink" xlink:href="ZooKeys-241-077-g008.jpg" position="float" orientation="portrait" xlink:type="simple"/></fig><fig id="F9" position="float" orientation="portrait"><label>Figure 22–27.</label><caption><p><bold>22</bold> Lateral view of fifth metatergite and prozonite (♂).Square, prozonite highly sculptured, with 5 rows of discoidal flat tubercles; anterior 3 rows staggered and posterior 2 rows aligned. Scale bar 0.1 mm. <bold>23</bold> Ventral view of mid-length sternites, pleurites and legs (♂).Left and right pleurites broadly overlapping sternite, covering spiracles. Scale bar 0.3 mm. <bold>24</bold> Ventral view of mid-length sternites and leg bases (♂). <bold>a</bold> Medial sternal ridge projecting ventrally, with spiracles and legs oriented ventrally <bold>b</bold> Eversible sacs membranous, bulging slightly from opening. Scale bar 0.1 mm. <bold>25</bold> Oblique (right) lateral view of sterna and spiracle (♂). Square, spiracles circular, orifice open; oriented dorsally above legs. Scale bar 0.05 mm. <bold>26</bold>Ventral (right) view of legs, with posteroventral eversible sac opening (♂). Arrow, large posteroventral D-shaped opening for eversible sac. Scale bar 0.1 mm. <bold>27</bold> Oblique (right) lateral view of pregonopodal legs (♂).Arrow, pregonopodal tarsus with stout bifurcate claw. Scale bar 0.1 mm.</p></caption><graphic xmlns:xlink="http://www.w3.org/1999/xlink" xlink:href="ZooKeys-241-077-g009.jpg" position="float" orientation="portrait" xlink:type="simple"/></fig></tp:treatment-sec><tp:treatment-sec sec-type="Description"><title>Description of largest paratype</title><p>(♀) VMNH – <italic><tp:taxon-name>Counts and measurement</tp:taxon-name></italic>s: <bold><italic>p</italic></bold> = 190. <bold><italic>a</italic></bold> = 2. <bold><italic>l</italic></bold> = 750. (<bold>190 + 2 + T</bold>). <bold>HW</bold> = 0.37. <bold>HL</bold> = 0.44. <bold>ISW</bold> = 0.30. <bold>AW</bold> = antennae missing. <bold>CW</bold> = 0.44. <bold>W1</bold> = 0.58. <bold>W2</bold> = 0.58. <bold>W3</bold> = 0.57. <bold>L1</bold> = 0.23. <bold>L2</bold> = 0.21. <bold>L3</bold> = 0.23. <bold>H1</bold> = 0.46. <bold>H2</bold> = 0.44. <bold>H3</bold> = 0.48. <bold>AS1</bold> = 0.44. <bold>BL</bold> = 40.40. Anatomical description similar to male holotype. In combination with its measurements, the following structures <italic>differ</italic> from male holotype. <italic>Head</italic> triangular, chevron-shaped, tapered anteriorly to round point at a 135° angle anterior from antennal sockets; occipital area posterior from antennal sockets straight, not curved medially towards neck. <italic>Cyphopods</italic> large, area 1/6 the segmental area in widest cross-section; almond-shaped, bivalvular, narrow apex oriented ventrolaterally. Valves transparent, glassy. Ventral valve thickened and clam-like, with 4 or 5 thick setae; dorsolateral valve thin and flat, with 2 or 3 spines. Oviduct connected posteriorly to cyphopod, opening oriented ventromedially and located between valves. Oviduct tube wrinkled, appearing highly expandable in width, cross-section 1/8 area of cyphopod. Receptacle, suture and operculum absent.</p></tp:treatment-sec><tp:treatment-sec sec-type="Etymology"><title>Etymology.</title><p><xref ref-type="bibr" rid="B12">Cook and Loomis (1928)</xref> named this species “in highest fulfillment of feet”. <italic>Il</italic> = “in” (Latin); <italic>acme</italic>, άκμή (Greek) = “the highest point, or culmination”; <italic>pleni</italic> = “full” (Latin); <italic>pes</italic> = “foot” (Latin).</p></tp:treatment-sec><tp:treatment-sec sec-type="Variation"><title>Variation.</title><p>There is negligible variation in coloration among live specimens. (FSCA paratype specimens that have been stored in alcohol for 86 years are dark mahogany brown, which is likely an unnatural color and a result of alcohol preservative, vial stopper and age.) The predominant source of variation between specimens is segment and leg counts (<xref ref-type="table" rid="T1">Tables 1</xref><xref ref-type="fig" rid="F2"/><xref ref-type="fig" rid="F3">–3</xref>). Females have between 486-750 legs with a standard deviation of 78, and males between 318–562 legs with a standard deviation of 107. The segments of <italic><tp:taxon-name>Illacme plenipes</tp:taxon-name></italic> (males and females) are uniform in length, width and height along <!--PageBreak-->the trunk, and are slightly taller, and more convex, in posterior segments—potentially to accommodate the spiraled metenteron.</p><table-wrap id="T1" position="float" orientation="portrait"><label>Table 1.</label><caption><p>Segment and leg count, head measurements.</p></caption><table><tbody><tr><th rowspan="1" colspan="1"/><th rowspan="1" colspan="1"><bold>p</bold></th><th rowspan="1" colspan="1"><bold>l</bold></th><th rowspan="1" colspan="1"><bold>HW</bold></th><th rowspan="1" colspan="1"><bold>HL</bold></th><th rowspan="1" colspan="1"><bold>ISW</bold></th><th rowspan="1" colspan="1"><bold>AW</bold></th><th rowspan="1" colspan="1"><bold>CW</bold></th></tr><tr><td rowspan="1" colspan="1">♂</td><td rowspan="1" colspan="1"><bold>84–145</bold> (107/27)</td><td rowspan="1" colspan="1"><bold>318–562</bold> (410/107)</td><td rowspan="1" colspan="1"><bold>0.295–0.308</bold> (0.301/0.006)</td><td rowspan="1" colspan="1"><bold>0.344–0.406</bold> (0.382/0.024)</td><td rowspan="1" colspan="1"><bold>0.172–0.202</bold> (0.189/0.011)</td><td rowspan="1" colspan="1"><bold>0.098–0.103</bold> (0.101/0.002)</td><td rowspan="1" colspan="1"><bold>0.374–0.422</bold> (0.393/0.019)</td></tr><tr><td rowspan="1" colspan="1">♀</td><td rowspan="1" colspan="1"><bold>126–192</bold> (159/20)</td><td rowspan="1" colspan="1"><bold>486–750</bold> (619/78)</td><td rowspan="1" colspan="1"><bold>0.308–0.369</bold> (0.335/0.020)</td><td rowspan="1" colspan="1"><bold>0.408–0.556</bold> (0.446/0.045)</td><td rowspan="1" colspan="1"><bold>0.185–0.295</bold> (0.217/0.033)</td><td rowspan="1" colspan="1"><bold>0.098–0.113</bold> (0.103/0.006)</td><td rowspan="1" colspan="1"><bold>0.407–0.472</bold> (0.431/0.021)</td></tr></tbody></table></table-wrap><table-wrap id="T2" position="float" orientation="portrait"><label>Table 2.</label><caption><p>Width and length measurements.</p></caption><table><tbody><tr><th rowspan="1" colspan="1"/><th rowspan="1" colspan="1"><bold>W1</bold></th><th rowspan="1" colspan="1"><bold>W2</bold></th><th rowspan="1" colspan="1"><bold>W3</bold></th><th rowspan="1" colspan="1"><bold>WM</bold></th><th rowspan="1" colspan="1"><bold>L1</bold></th><th rowspan="1" colspan="1"><bold>L2</bold></th><th rowspan="1" colspan="1"><bold>L3</bold></th><th rowspan="1" colspan="1"><bold>LM</bold></th></tr><tr><td rowspan="1" colspan="1">♂</td><td rowspan="1" colspan="1"><bold>0.437–0.526</bold> (0.485/0.033)</td><td rowspan="1" colspan="1"><bold>0.467–0.554</bold> (0.500/0.036)</td><td rowspan="1" colspan="1"><bold>0.455–0.545</bold> (0.488/0.034)</td><td rowspan="1" colspan="1">0.491/ 0.032</td><td rowspan="1" colspan="1"><bold>0.148–0.203</bold> (0.173/0.021)</td><td rowspan="1" colspan="1"><bold>0.150–0.197</bold> (0.162/0.020)</td><td rowspan="1" colspan="1"><bold>0.140–0.183</bold> (0.159/0.017)</td><td rowspan="1" colspan="1">0.165/0.019</td></tr><tr><td rowspan="1" colspan="1">♀</td><td rowspan="1" colspan="1"><bold>0.520–0.620</bold> (0.564/0.035)</td><td rowspan="1" colspan="1"><bold>0.531–0.640</bold> (0.569/0.037)</td><td rowspan="1" colspan="1"><bold>0.517–0.610</bold> (0.559–0.032)</td><td rowspan="1" colspan="1">0.564/0.034</td><td rowspan="1" colspan="1"><bold>0.172–0.228</bold> (0.195/0.018)</td><td rowspan="1" colspan="1"><bold>0.176–0.209</bold> (0.194/0.012)</td><td rowspan="1" colspan="1"><bold>0.157–0.234</bold> (0.194/0.021)</td><td rowspan="1" colspan="1">0.194/0.017</td></tr></tbody></table></table-wrap><table-wrap id="T3" position="float" orientation="portrait"><label>Table 3.</label><caption><p>Height, apodous segment/gonopodal width, body length measurements.</p></caption><table><tbody><tr><th rowspan="1" colspan="1"/><th rowspan="1" colspan="1"><bold>H1</bold></th><th rowspan="1" colspan="1"><bold>H2</bold></th><th rowspan="1" colspan="1"><bold>H3</bold></th><th rowspan="1" colspan="1"><bold>HM</bold></th><th rowspan="1" colspan="1"><bold>AS1</bold></th><th rowspan="1" colspan="1"><bold>A5W</bold></th><th rowspan="1" colspan="1"><bold>P5W</bold></th><th rowspan="1" colspan="1"><bold>BL</bold></th></tr><tr><td rowspan="1" colspan="1">♂</td><td rowspan="1" colspan="1"><bold>0.273–0.400</bold> (0.350/0.057)</td><td rowspan="1" colspan="1"><bold>0.277–0.418</bold> (0.337/0.055)</td><td rowspan="1" colspan="1"><bold>0.295–0.381</bold> (0.336/0.036)</td><td rowspan="1" colspan="1">0.341/0.047</td><td rowspan="1" colspan="1"><bold>0.394–0.445</bold> (0.423/0.022)</td><td rowspan="1" colspan="1"><bold>0.047–0.055</bold> (0.051/0.003)</td><td rowspan="1" colspan="1"><bold>0.036–0.043</bold> (0.040/0.003)</td><td rowspan="1" colspan="1"><bold>13.368–28.156</bold> (19.251/6.305)</td></tr><tr><td rowspan="1" colspan="1">♀</td><td rowspan="1" colspan="1"><bold>0.220–0.486</bold> (0.365/0.077)</td><td rowspan="1" colspan="1"><bold>0.289–0.488</bold> (0.384/0.064)</td><td rowspan="1" colspan="1"><bold>0.295–0.504</bold> (0.370/0.079)</td><td rowspan="1" colspan="1">0.373/0.071</td><td rowspan="1" colspan="1"><bold>0.412–0.482</bold> (0.451/0.024)</td><td rowspan="1" colspan="1">-</td><td rowspan="1" colspan="1">-</td><td rowspan="1" colspan="1"><bold>24.541–40.399</bold> (31.055/5.474)</td></tr></tbody></table></table-wrap></tp:treatment-sec><tp:treatment-sec sec-type="Natural history"><title>Natural history.</title><p><italic><tp:taxon-name>Illacme plenipes</tp:taxon-name></italic> specimens were collected during the day in a small valley adjacent to cattle pasture. The woodland habitat was primarily composed of California live-oak, <italic><tp:taxon-name>Quercus agrifolia</tp:taxon-name></italic> (<xref ref-type="fig" rid="F10">Fig. 28</xref>). Understory flora included ferns (bracken, <italic><tp:taxon-name>Pteridium aquilinum</tp:taxon-name></italic>; California polypody, <italic><tp:taxon-name>Polypodium californicum</tp:taxon-name></italic>; and California maiden-hair, <italic><tp:taxon-name>Adiantum jordanii</tp:taxon-name></italic>), California blackberry (<italic><tp:taxon-name>Rubus ursinus</tp:taxon-name></italic>), and poison oak (<italic><tp:taxon-name>Toxicodendron diversilobum</tp:taxon-name></italic>) (<xref ref-type="fig" rid="F11">Fig. 29</xref>). Specimens were found beneath large moss-covered boulders, typically with a mass &gt; 30 kg (<xref ref-type="fig" rid="F12">Fig. 30</xref>). The mi<!--PageBreak-->llipede <italic><tp:taxon-name>Tylobolus uncigerus</tp:taxon-name></italic> (Wood, 1864) (order Spirobolida) was found co-occurring with <italic><tp:taxon-name>Illacme plenipes</tp:taxon-name></italic> at this locality. Other arthropods encountered include: <italic><tp:taxon-name>Aptostichus</tp:taxon-name></italic> and <italic><tp:taxon-name>Calisoga</tp:taxon-name></italic> trapdoor spiders (Mygalomorphae), <italic><tp:taxon-name>Evalljapyx</tp:taxon-name></italic> (Diplura), and <italic><tp:taxon-name>Promecognathus</tp:taxon-name></italic> <!--PageBreak-->ground beetles (Carabidae). <italic>Edaphic setting</italic>: Specimens collected in 2007 were found beneath a large stone (<xref ref-type="fig" rid="F12">Fig 30</xref>, about 30 kg). When the stone was removed, individuals were seen corkscrewing outward into the cavity from the soil (<xref ref-type="fig" rid="F13">Fig. 31</xref>). The soil, consisting of moist small-grained substrate, was dark chocolate brown in coloration and somewhat sandy (<xref ref-type="fig" rid="F13">Fig. 31</xref>). The soil did not contain clay particles and seemed to drain water quickly. During the 16 December 2007 collections, soil moisture extended 15 cm below the surface.</p><fig id="F10" position="float" orientation="portrait"><label>Figure 28.</label><caption><p>Habitat of <italic><tp:taxon-name>Illacme plenipes</tp:taxon-name></italic>. Top left, view of oak forest where <italic><tp:taxon-name>Illacme plenipes</tp:taxon-name></italic> were encountered. Top right, close up of oak forest and sandstone pinnacle where <italic><tp:taxon-name>Illacme plenipes</tp:taxon-name></italic> occur. Bottom, landscape view of oak forest, cattle trails evident (composite stitched image of three photos, image sides slightly distorted).</p></caption><graphic xmlns:xlink="http://www.w3.org/1999/xlink" xlink:href="ZooKeys-241-077-g010.jpg" position="float" orientation="portrait" xlink:type="simple"/></fig><fig id="F11" position="float" orientation="portrait"><label>Figure 29.</label><caption><p>Oak forest understory habitat of <italic><tp:taxon-name>Illacme plenipes</tp:taxon-name></italic>. Top, base of sandstone pinnacle (from Fig. 28), where specimens were found. Bottom, mossy oak forest—close-up of habitat where <italic><tp:taxon-name>Illacme plenipes</tp:taxon-name></italic> individuals were encountered.</p></caption><graphic xmlns:xlink="http://www.w3.org/1999/xlink" xlink:href="ZooKeys-241-077-g011.jpg" position="float" orientation="portrait" xlink:type="simple"/></fig><fig id="F12" position="float" orientation="portrait"><label>Figure 30.</label><caption><p>Sandstone microhabitat of <italic><tp:taxon-name>Illacme plenipes</tp:taxon-name></italic>.Top left, 50 kg sandstone from 29.xi.2005 rediscovery locality of <italic><tp:taxon-name>Illacme plenipes</tp:taxon-name></italic>; one ♀ with 666 legs was discovered from beneath the stone (scale bar = 5 cm, hand shovel shown for scale). Bottom left, 30 kg sandstone from the 16.xii.2007 locality, two ♀ (specimen #s: SPC001187, MIL0020) were discovered below the stone (scale bar = 5 cm, 15 cm ruler shown for scale). Top right, surface close up of sandstone from 16.xii.2007 locality with ♂ <italic><tp:taxon-name>Illacme plenipes</tp:taxon-name></italic>, not collected (scale bar = 5 mm). Bottom right, surface close up of sandstone from 29.xi.2005 locality with ♂ <italic><tp:taxon-name>Illacme plenipes</tp:taxon-name></italic> (specimen #: SPC000924, scale bar = 5 mm). Millipedes shown in right two pictures were found clinging to the surface of the stone.</p></caption><graphic xmlns:xlink="http://www.w3.org/1999/xlink" xlink:href="ZooKeys-241-077-g012.jpg" position="float" orientation="portrait" xlink:type="simple"/></fig><fig id="F13" position="float" orientation="portrait"><label>Figure 31.</label><caption><p>Subterranean soil microhabitat of <italic><tp:taxon-name>Illacme plenipes</tp:taxon-name></italic>. Left, sandstone crater; dotted line indicates crater’s edges, arrows indicate two ♀ <italic><tp:taxon-name>Illacme plenipes</tp:taxon-name></italic> shown <italic>in situ</italic> upon removal of stone (specimen #s: SPC001187, MIL0020—lower individual with anterior trunk segments embedded in soil, upper individual with middle segments embedded in soil). Bottom middle, close up of lower individual from left image. Top right, dark sandy soil from microhabitat. Bottom right, close up of soil showing sandy grain structure.</p></caption><graphic xmlns:xlink="http://www.w3.org/1999/xlink" xlink:href="ZooKeys-241-077-g013.jpg" position="float" orientation="portrait" xlink:type="simple"/></fig></tp:treatment-sec><tp:treatment-sec sec-type="Distribution"><title>Distribution.</title><p><italic><tp:taxon-name>Illacme plenipes</tp:taxon-name></italic> is only known from a small area, ca. 4.5 km in diameter, in the northwestern foothills of the Gabilan Range in San Benito County, California.<!--PageBreak--></p></tp:treatment-sec><tp:treatment-sec><!--Section generated to contain objects referenced in tp:taxon-treatment.--><fig id="F2" position="float" orientation="portrait"><label>Figure 2–5.</label><caption><p><bold>2</bold> Lateral (right) view of head and segments 1–5 (♂). <bold>a</bold> Lateral opening apparent between gnathochilarium and head capsule; gnathochilarium, mandible and head capsule noticeably separate at base, 1/3 head length distally from mandibular joint <bold>b</bold> Collum not covering head, with straight cephalic edge, gradually tapering laterally. Scale bar 0.5 mm. <bold>3</bold> Ventral view of head, antennae and segments 1 – 5 (♂).Scale bar 0.3 mm. <bold>4</bold> Lateral (right) view of antennomeres 5, 6 (♂).Arrow, small basiconic sensilla (Bs<sub>2</sub>) in cluster of 7 or 8 oriented apical dorsally (retrolaterally) in slight depression on antennomeres 5, 6. Scale bar 0.05 mm. <bold>5</bold> Oblique (right) view of right posterior gonopod (♂).Posterior gonopodal podomere 6 divided, comprising a bundle of 3 stylus-shaped articles. Scale bar 0.05 mm.</p></caption><graphic xmlns:xlink="http://www.w3.org/1999/xlink" xlink:href="ZooKeys-241-077-g002.jpg" position="float" orientation="portrait" xlink:type="simple"/></fig><fig id="F4" position="float" orientation="portrait"><label>Figure 7.</label><caption><p>Dorsal view of anterior region of head and labrum (♂). <bold>a</bold> Scanning electron micrograph: arrow, labrum with triangular tooth-lined orifice <bold>b</bold> Line drawing: shaded area, triangular tooth-line orifice; arrow, gnathochilarium. Scale bar 0.02 mm.</p></caption><graphic xmlns:xlink="http://www.w3.org/1999/xlink" xlink:href="ZooKeys-241-077-g004.jpg" position="float" orientation="portrait" xlink:type="simple"/></fig><fig id="F3" position="float" orientation="portrait"><label>Figure 6.</label><caption><p>Illustration of anterior and posterior gonopods (♂). <bold>a</bold> Posterior gonopod with podomeres labeled P1-6 <bold>b</bold> Anterior gonopod with podomeres labeled A1-6 <bold>c</bold> 3 stylus-shaped articles. Scale bar 0.05 mm.</p></caption><graphic xmlns:xlink="http://www.w3.org/1999/xlink" xlink:href="ZooKeys-241-077-g003.jpg" position="float" orientation="portrait" xlink:type="simple"/></fig></tp:treatment-sec><ref-list><ref id="B12"><mixed-citation xmlns:xlink="http://www.w3.org/1999/xlink" xlink:type="simple"><person-group><name name-style="western"><surname>Cook</surname><given-names>OF</given-names></name><name name-style="western"><surname>Loomis</surname><given-names>HF</given-names></name></person-group> (<year>1928</year>)<article-title> Millipeds of the order Colobognatha, with descriptions of six new genera and type species, from Arizona and California.</article-title><source>Proceedings of the United States National Museum </source><volume>72</volume>: <fpage>1</fpage>-<lpage>26</lpage>.</mixed-citation></ref><ref id="B10"><mixed-citation xmlns:xlink="http://www.w3.org/1999/xlink" xlink:type="simple"><person-group><name name-style="western"><surname>Chamberlin</surname><given-names>RV</given-names></name><name name-style="western"><surname>Hoffman</surname><given-names>RL</given-names></name></person-group> (<year>1958</year>)<article-title> Checklist of the millipeds of North America.</article-title><source>Bulletin of the United States National Museum </source><volume>212</volume>: <fpage>1</fpage>-<lpage>236</lpage>. doi: <ext-link ext-link-type="uri" xlink:href="http://dx.doi.org/10.5479/si.03629236.212" xlink:type="simple">10.5479/si.03629236.212</ext-link></mixed-citation></ref><ref id="B9"><mixed-citation xmlns:xlink="http://www.w3.org/1999/xlink" xlink:type="simple"><person-group><name name-style="western"><surname>Buckett</surname><given-names>JS</given-names></name></person-group> (<year>1964</year>)<source> Annotated list of Diplopoda of California.</source><publisher-name>Simmons Publishing Co., Davis</publisher-name>, <publisher-loc>California</publisher-loc>, <lpage>34</lpage> pp.</mixed-citation></ref><ref id="B47"><mixed-citation xmlns:xlink="http://www.w3.org/1999/xlink" xlink:type="simple"><person-group><name name-style="western"><surname>Shelley</surname><given-names>RM</given-names></name></person-group> (<year>1996b</year>)<article-title> The milliped order Siphonophorida in the United States and northern Mexico.</article-title><source>Myriapodologica </source><volume>4</volume>: <fpage>21</fpage>-<lpage>33</lpage>.</mixed-citation></ref><ref id="B46"><mixed-citation xmlns:xlink="http://www.w3.org/1999/xlink" xlink:type="simple"><person-group><name name-style="western"><surname>Shelley</surname><given-names>RM</given-names></name></person-group> (<year>1996a</year>)<article-title> A description of <italic>Siphonophora portoricensis</italic> Brandt (Diplopoda: Siphonophorida: Siphonophoridae), with a catalogue of ordinal representatives in the New World.</article-title><source>Journal of Natural History </source><volume>30</volume>: <fpage>1799</fpage>-<lpage>1814</lpage>. doi: <ext-link ext-link-type="uri" xlink:href="http://dx.doi.org/10.1080/00222939600771051" xlink:type="simple">10.1080/00222939600771051</ext-link></mixed-citation></ref><ref id="B25"><mixed-citation xmlns:xlink="http://www.w3.org/1999/xlink" xlink:type="simple"><person-group><name name-style="western"><surname>Hoffman</surname><given-names>RL</given-names></name></person-group> (<year>1999</year>)<source> Checklist of millipeds of North and Middle America.</source><publisher-name>Virginia Museum of Natural History, Martinsville</publisher-name>, <publisher-loc>VA</publisher-loc>, <lpage>584</lpage> pp.</mixed-citation></ref><ref id="B28"><mixed-citation xmlns:xlink="http://www.w3.org/1999/xlink" xlink:type="simple"><person-group><name name-style="western"><surname>Jeekel</surname><given-names>C</given-names></name></person-group> (<year>2001</year>)<article-title> A bibliographic catalogue of the Siphonophorida (Diplopoda).</article-title> In: <person-group><name name-style="western"><surname>Jeekel</surname><given-names>C</given-names></name></person-group> (<role>Ed</role>). <issue-title>Myriapod Memoranda.</issue-title><source>C.A.W. Jeekel, Amsterdam, Netherlands</source>: <fpage>44</fpage>-<lpage>71</lpage>.</mixed-citation></ref><ref id="B50"><mixed-citation xmlns:xlink="http://www.w3.org/1999/xlink" xlink:type="simple"><person-group><name name-style="western"><surname>Shelley</surname><given-names>RM</given-names></name><name name-style="western"><surname>Hoffman</surname><given-names>RL</given-names></name></person-group> (<year>2004</year>)<source> A contribution on the South African millipede genus, <italic>Nematozonium</italic> Verhoeff, 1939 (Siphonophorida: Siphonorhinidae). African Entomology 12: 217–222.</source></mixed-citation></ref><ref id="B35"><mixed-citation xmlns:xlink="http://www.w3.org/1999/xlink" xlink:type="simple"><person-group><name name-style="western"><surname>Marek</surname><given-names>PE</given-names></name><name name-style="western"><surname>Bond</surname><given-names>JE</given-names></name></person-group> (<year>2006</year>)<article-title> Rediscovery of the world’s leggiest animal.</article-title><source>Nature </source><volume>441</volume>: <fpage>707</fpage>-<lpage>707</lpage>. doi: <ext-link ext-link-type="uri" xlink:href="http://dx.doi.org/10.1038/441707a" xlink:type="simple">10.1038/441707a</ext-link></mixed-citation></ref><ref id="B43"><mixed-citation xmlns:xlink="http://www.w3.org/1999/xlink" xlink:type="simple"><person-group><name name-style="western"><surname>Read</surname><given-names>H</given-names></name><name name-style="western"><surname>Enghoff</surname><given-names>H</given-names></name></person-group> (<year>2009</year>)<article-title> The order Siphonophorida - A taxonomist’s nightmare? Lessons from a Brazilian collection.</article-title><source>Soil Organisms </source><volume>81</volume>: <fpage>543</fpage>-<lpage>556</lpage>.</mixed-citation></ref><ref id="B48"><mixed-citation xmlns:xlink="http://www.w3.org/1999/xlink" xlink:type="simple"><person-group><name name-style="western"><surname>Shelley</surname><given-names>RM</given-names></name></person-group> (<year>2010</year>)<article-title> Rediscovery, redescription, and illustrations of the milliped, <italic>Mitocybe auriportae</italic> Cook and Loomis, 1928 (Colobognatha: Platydesmida: Andrognathidae).</article-title><source>Zootaxa </source><volume>2475</volume>: <fpage>39</fpage>-<lpage>47</lpage>.</mixed-citation></ref><ref id="B49"><mixed-citation xmlns:xlink="http://www.w3.org/1999/xlink" xlink:type="simple"><person-group><name name-style="western"><surname>Shelley</surname><given-names>RM</given-names></name><name name-style="western"><surname>Golovatch</surname><given-names>SI</given-names></name></person-group> (<year>2011</year>)<article-title> Atlas of myriapod biogeography. I. Indigenous ordinal and supra-ordinal distributions in the Diplopoda: Perspectives on taxon origins and ages, and a hypothesis on the origin and early evolution of the class.</article-title><source>Insecta Mundi </source><volume>0158</volume>: <fpage>1</fpage>-<lpage>134</lpage>.</mixed-citation></ref></ref-list></tp:taxon-treatment>
